# Supplementary material for: COVID-19 Pediatric Follow-Up: Respiratory Long COVID-Associated Comorbidities and Lung Ultrasound Alterations in a Cohort of Italian Children
Source: Children (Basel). 2024 Jan 27;11(2):166. doi: 10.3390/children11020166 (PMC10887372; doi:10.3390/children11020166)
Supplement: Supplementary file 1 [file children-11-00166-s001.zip]

Archive with 1 entries (1 files):
- children-2815235-supplementary.pdf
